# Supplementary material for: Medication Intake as a Factor for Non-Initiation and Cessation of Breastfeeding: A Prospective Cohort Study in Greece during the COVID-19 Pandemic
Source: Children (Basel). 2023 Mar 18;10(3):586. doi: 10.3390/children10030586 (PMC10047701; doi:10.3390/children10030586)
Supplement: Supplementary file 1 [file children-10-00586-s001.zip]

Archive with 1 entries (1 files):
- children-2240182-supplementary.pdf
